# Supplementary material for: 1-(3-Bromopropoxy)-4-chlorobenzene
Source: Acta Crystallogr Sect E Struct Rep Online. 2008 Nov 22;64(Pt 12):o2422. doi: 10.1107/S1600536808037896 (PMC2959871; doi:10.1107/S1600536808037896)
Supplement: Supplementary file 2 [file e-64-o2422-Isup2.hkl]

# 
# h,k,l, Fc-squared, Fo-squared, sigma(Fo-squared) and status flag 
# 
data_I
_shelx_title '    X in P2(1)/c' 
_shelx_refln_list_code          4 
_shelx_F_calc_maximum      188.48 
_exptl_crystal_F_000       464.00 
_reflns_d_resolution_high  0.8328 
 
loop_ 
 _symmetry_equiv_pos_as_xyz 
 'x, y, z' 
 '-x, y+1/2, -z+1/2' 
 '-x, -y, -z' 
 'x, -y-1/2, z-1/2' 
 
_cell_length_a     9.0680 
_cell_length_b     9.7810 
_cell_length_c    10.2380 
_cell_angle_alpha  90.000 
_cell_angle_beta   98.010 
_cell_angle_gamma  90.000 
 
_shelx_F_squared_multiplier     1.000 
 
loop_ 
 _refln_index_h 
 _refln_index_k 
 _refln_index_l 
 _refln_F_squared_calc 
 _refln_F_squared_meas 
 _refln_F_squared_sigma 
 _refln_observed_status 
   1   0   0     4022.24     4270.91     35.20 o 
   2   0   0     5640.01     5677.61     48.86 o 
   3   0   0      248.06      199.41      3.95 o 
   4   0   0     2922.09     2657.93      9.99 o 
   5   0   0      534.05      514.38      6.12 o 
   6   0   0      566.48      535.31      8.05 o 
   7   0   0      922.40      922.55      9.07 o 
   8   0   0      222.44      218.10      9.24 o 
   9   0   0       13.46        0.58      9.95 o 
  10   0   0        0.27       11.63      8.51 o 
   1   1   0       46.84       58.70      5.99 o 
   2   1   0     1580.57     1600.11     15.63 o 
   3   1   0     3576.73     3933.10     18.39 o 
   4   1   0     3666.93     4017.56     17.18 o 
   5   1   0      901.38     1001.88     12.13 o 
   6   1   0      340.94      343.18     14.10 o 
   7   1   0        4.52       11.92     16.15 o 
   8   1   0        2.75       19.63     19.63 o 
   9   1   0       59.68       16.99     21.18 o 
  10   1   0        6.39       20.61     20.61 o 
   0   2   0       95.06      129.56      9.40 o 
   1   2   0     6316.32     6601.68     42.22 o 
   2   2   0     1535.42     1562.44     19.95 o 
   3   2   0      631.07      654.97     14.14 o 
   4   2   0        8.70       12.49     11.49 o 
   5   2   0      264.89      210.15     16.66 o 
   6   2   0        1.00        3.91     17.96 o 
   7   2   0      124.58      124.85     21.42 o 
   8   2   0       14.15       23.32     25.52 o 
   9   2   0        5.49       19.59     28.52 o 
  10   2   0        4.14       34.23     28.01 o 
   1   3   0     1684.71     1837.86     26.52 o 
   2   3   0       10.48        4.26     12.69 o 
   3   3   0     3826.95     3520.90     34.48 o 
   4   3   0      893.30      789.42     21.12 o 
   5   3   0       73.21       40.98     17.71 o 
   6   3   0      233.33      177.98     21.73 o 
   7   3   0       57.77       46.98     24.29 o 
   8   3   0        0.28       25.06     28.42 o 
   9   3   0       11.37       26.15     30.81 o 
  10   3   0       16.97       52.27     30.46 o 
   0   4   0     2698.54     2508.31      9.99 o 
   1   4   0     6494.54     6895.38     53.33 o 
   2   4   0     1881.85     2052.69     33.70 o 
   3   4   0      423.47      367.75     20.10 o 
   4   4   0        4.74        3.66     16.93 o 
   5   4   0     1371.94     1319.92     31.40 o 
   6   4   0      506.43      452.57     26.82 o 
   7   4   0      130.09       62.13     26.08 o 
   8   4   0       93.05       67.73     29.37 o 
   9   4   0        6.88        9.33     29.98 o 
  10   4   0        0.67        4.24     30.25 o 
   1   5   0       40.90       29.21     20.35 o 
   2   5   0     3902.46     4344.74     58.08 o 
   3   5   0      741.42      716.24     28.31 o 
   4   5   0      855.81      746.49     27.78 o 
   5   5   0      602.38      535.03     27.17 o 
   6   5   0       57.79       45.80     22.94 o 
   7   5   0        0.35       15.75     25.73 o 
   8   5   0       59.89       38.99     27.74 o 
   9   5   0       33.53        9.26     29.19 o 
   0   6   0      692.94      617.12     18.22 o 
   1   6   0       53.86       30.04     24.33 o 
   2   6   0        0.72        8.81     29.40 o 
   3   6   0        0.26       26.93     26.93 o 
   4   6   0      116.76      149.17     24.73 o 
   5   6   0       89.82       86.91     23.17 o 
   6   6   0       48.70       37.73     23.96 o 
   7   6   0       50.99       27.18     24.90 o 
   8   6   0        0.07        6.27     23.82 o 
   9   6   0        0.11       25.60     24.65 o 
   1   7   0       76.28       56.12     29.19 o 
   2   7   0      113.44       69.56     37.90 o 
   3   7   0        7.14       77.13     38.85 o 
   4   7   0       77.40       78.94     27.29 o 
   5   7   0      216.59      178.52     26.37 o 
   6   7   0       11.88       50.35     23.58 o 
   7   7   0       52.27       20.45     23.54 o 
   8   7   0        0.00       11.24     22.07 o 
   0   8   0     1178.82     1131.26     22.17 o 
   1   8   0     1624.88     1408.76     45.02 o 
   2   8   0       39.87       22.17     38.32 o 
   3   8   0        3.46       40.75     44.22 o 
   4   8   0       14.99        5.94     33.30 o 
   5   8   0      104.43      111.22     27.82 o 
   6   8   0       94.50       57.54     24.56 o 
   7   8   0        7.16       15.00     21.19 o 
   1   9   0       86.12       39.48     33.99 o 
   2   9   0        9.04       27.41     42.12 o 
   3   9   0      427.82      590.29     56.64 o 
   4   9   0      184.18      159.83     51.90 o 
   5   9   0       36.68       18.60     29.95 o 
   6   9   0       37.43       54.01     22.22 o 
   0  10   0      182.46      232.34     26.09 o 
   1  10   0      108.13       47.23     32.77 o 
   2  10   0       63.63       32.47     42.52 o 
   3  10   0       31.55      100.78     48.96 o 
   4  10   0       54.43        9.57     53.36 o 
   5  10   0       43.53       19.77     33.97 o 
   1  11   0        1.44        5.03     31.10 o 
   2  11   0        0.39       39.96     39.96 o 
   3  11   0        9.83       18.06     47.42 o 
 -10   1   1        3.02        6.46     15.73 o 
  -9   1   1        5.31       10.67     13.04 o 
  -8   1   1        0.30       26.20     11.03 o 
  -7   1   1      396.77      433.25     11.10 o 
  -6   1   1       35.85       16.15      8.71 o 
  -5   1   1     1346.24     1379.48     14.10 o 
  -4   1   1     3411.15     2976.44     25.89 o 
  -3   1   1      933.64     1037.26     18.11 o 
  -2   1   1       11.52       22.95      7.30 o 
  -1   1   1     2759.91     2450.31     15.50 o 
   0   1   1       57.93      126.10     73.96 o 
   1   1   1     3400.56     3652.87     46.95 o 
   2   1   1     9733.58     8714.01     62.49 o 
   3   1   1      693.10      666.02     21.59 o 
   4   1   1       47.01       23.98     23.82 o 
   5   1   1      277.54      272.31     32.35 o 
   6   1   1      553.10      607.70     44.88 o 
   7   1   1       14.02       54.71     54.71 o 
   8   1   1      230.74       84.93     73.11 o 
   9   1   1       39.93       40.63     83.73 o 
  10   1   1        5.93       39.55     92.73 o 
 -10   2   1       18.99       20.79     19.56 o 
  -9   2   1        3.77        3.43     14.31 o 
  -8   2   1      326.19      390.09     13.39 o 
  -7   2   1      224.26      226.53     13.50 o 
  -6   2   1      189.51      149.53     16.31 o 
  -5   2   1        3.22        4.24     17.88 o 
  -4   2   1      446.38      444.10     20.26 o 
  -3   2   1     5381.49     5130.78     33.50 o 
  -2   2   1     5153.38     4697.80     28.52 o 
  -1   2   1    34013.12    36762.54    352.74 o 
   0   2   1      942.02     1542.63    790.03 o 
   1   2   1       46.23       55.08     16.22 o 
   2   2   1     3126.09     3322.88     44.98 o 
   3   2   1     4616.45     4403.18     48.61 o 
   4   2   1     2776.28     2838.48     39.71 o 
   5   2   1     1865.23     2003.54     43.49 o 
   6   2   1      537.20      573.50     43.60 o 
   7   2   1       34.20        8.97     52.34 o 
   8   2   1        0.50       20.93     68.48 o 
   9   2   1        4.39       43.27     81.80 o 
  10   2   1        2.64      197.54     88.87 o 
 -10   3   1       17.37       23.31     10.71 o 
  -9   3   1       34.67       11.24     13.24 o 
  -8   3   1       78.10       73.59     19.63 o 
  -7   3   1        9.70        0.53     25.21 o 
  -6   3   1      966.89     1008.06     34.99 o 
  -5   3   1      906.87      829.67     28.32 o 
  -4   3   1      402.14      399.36     16.97 o 
  -3   3   1     1295.43     1121.55     19.15 o 
  -2   3   1       49.63       55.01     10.94 o 
  -1   3   1     3520.09     3762.91     37.18 o 
   0   3   1     1195.85     1188.09    454.87 o 
   1   3   1     7509.64     8257.34     65.67 o 
   2   3   1      483.31      516.61     25.12 o 
   3   3   1     2389.10     2513.09     41.37 o 
   4   3   1      176.92      233.78     27.20 o 
   5   3   1      192.96      144.44     32.17 o 
   6   3   1       69.84      101.07     40.57 o 
   7   3   1      229.22      240.50     53.57 o 
   8   3   1       84.56      100.41     64.28 o 
   9   3   1        0.83        4.56     74.28 o 
  10   3   1       23.23       11.71     85.00 o 
 -10   4   1        0.04        2.92     16.50 o 
  -9   4   1       17.13       25.54     28.58 o 
  -8   4   1        3.44       56.03     35.77 o 
  -7   4   1       71.76       85.96     34.80 o 
  -6   4   1      135.24      175.26     27.04 o 
  -5   4   1        4.68       19.72     19.72 o 
  -4   4   1      109.40       77.69     14.90 o 
  -3   4   1      381.28      335.68     15.87 o 
  -2   4   1      467.67      370.16     16.95 o 
  -1   4   1       86.94       87.10     16.20 o 
   0   4   1     1215.52     1177.68    333.34 o 
   1   4   1      554.04      631.58     25.35 o 
   2   4   1      172.42      157.75     23.70 o 
   3   4   1      238.22      265.22     26.41 o 
   4   4   1      757.86      945.57     36.16 o 
   5   4   1        8.29       39.01     30.17 o 
   6   4   1        2.09        2.42     38.42 o 
   7   4   1       29.55       39.86     46.14 o 
   8   4   1       32.78      101.97     56.30 o 
   9   4   1        0.75       19.00     62.26 o 
  -9   5   1        1.37       36.57     39.71 o 
  -8   5   1       23.68       16.16     38.22 o 
  -7   5   1      106.86      151.14     31.21 o 
  -6   5   1      127.95       59.16     23.50 o 
  -5   5   1      160.25      128.35     18.40 o 
  -4   5   1      136.15      133.65     15.84 o 
  -3   5   1       17.68        5.15     14.46 o 
  -2   5   1       79.24       78.99     16.72 o 
  -1   5   1      130.41      129.61     19.71 o 
   0   5   1      993.83      990.53    279.42 o 
   1   5   1      123.53      137.63     24.50 o 
   2   5   1      411.43      453.79     32.44 o 
   3   5   1      868.76     1003.89     35.15 o 
   4   5   1       31.32       34.22     28.16 o 
   5   5   1       38.64       45.54     32.59 o 
   6   5   1        2.16       36.17     36.17 o 
   7   5   1       26.02       15.66     44.55 o 
   8   5   1        0.29       67.16     47.98 o 
   9   5   1        3.66       15.03     53.87 o 
  -9   6   1       24.49       37.55     39.60 o 
  -8   6   1        0.77        0.65     33.97 o 
  -7   6   1       57.22       60.87     26.65 o 
  -6   6   1      117.73       78.55     22.22 o 
  -5   6   1      144.36      100.03     17.53 o 
  -4   6   1      124.96       74.34     16.36 o 
  -3   6   1     1145.24     1147.31     22.73 o 
  -2   6   1     4772.40     5005.25     45.08 o 
  -1   6   1     1521.99     1473.19     35.36 o 
   0   6   1     3452.59     2446.08   1371.92 o 
   1   6   1        2.37       33.21     27.99 o 
   2   6   1      587.50      725.72     43.61 o 
   3   6   1      254.43      277.38     32.54 o 
   4   6   1     1173.87     1284.66     44.45 o 
   5   6   1      229.88      331.72     35.24 o 
   6   6   1       26.69       45.17     34.85 o 
   7   6   1       33.46       20.77     39.06 o 
   8   6   1       19.51       22.59     41.84 o 
   9   6   1        0.18       66.33     43.36 o 
  -8   7   1        9.79       25.21     30.66 o 
  -7   7   1       29.04       25.03     25.03 o 
  -6   7   1      295.31      326.19     21.02 o 
  -5   7   1      275.39      303.95     17.27 o 
  -4   7   1      626.48      732.53     18.99 o 
  -3   7   1       96.36       60.51     18.20 o 
  -2   7   1      158.80      171.78     21.88 o 
  -1   7   1       95.80      104.06     20.40 o 
   0   7   1      511.80      391.82     60.56 o 
   1   7   1     1281.76     1080.88     46.60 o 
   2   7   1      826.41      949.15     52.14 o 
   3   7   1      378.43      418.28     40.40 o 
   4   7   1       58.20       88.61     31.88 o 
   5   7   1       11.16        2.07     31.69 o 
   6   7   1        2.49        2.81     31.79 o 
   7   7   1       45.85        8.80     34.53 o 
   8   7   1       26.11       21.12     35.61 o 
  -7   8   1        4.76        5.95     20.73 o 
  -6   8   1        7.94       16.17     16.17 o 
  -5   8   1       28.25       14.12     14.30 o 
  -4   8   1       17.02        7.87     15.26 o 
  -3   8   1      106.08      111.27     19.86 o 
  -2   8   1      362.15      266.08     24.84 o 
  -1   8   1      706.56      585.40     34.39 o 
   0   8   1       49.78       53.66     23.14 o 
   1   8   1       45.94       73.76     38.53 o 
   2   8   1       43.16       57.45     44.95 o 
   3   8   1      171.35      276.66     51.26 o 
   4   8   1       24.02       24.11     34.79 o 
   5   8   1       53.44       73.16     31.86 o 
   6   8   1        0.32       14.39     28.56 o 
   7   8   1       15.85       14.57     29.07 o 
  -6   9   1        3.35       12.53     12.53 o 
  -5   9   1        0.15       11.80     11.85 o 
  -4   9   1        0.03        9.45     14.42 o 
  -3   9   1        5.39       24.12     18.29 o 
  -2   9   1      184.69      144.45     24.78 o 
  -1   9   1        2.22       45.66     27.41 o 
   0   9   1        1.76       25.61     25.61 o 
   1   9   1       47.20       43.91     43.91 o 
   2   9   1       21.19       17.60     51.63 o 
   3   9   1        0.90        3.74     52.35 o 
   4   9   1       21.94       38.28     38.28 o 
   5   9   1       13.36       24.72     30.85 o 
   6   9   1       24.88       14.29     26.08 o 
  -5  10   1        0.76        4.54      9.86 o 
  -4  10   1       30.58       17.28     12.45 o 
  -3  10   1       15.20       15.75     16.80 o 
  -2  10   1      207.39      133.41     24.06 o 
  -1  10   1      129.05       62.28     31.89 o 
   0  10   1       50.12       16.03     25.99 o 
   1  10   1       11.33       44.66     42.12 o 
   2  10   1       22.74       12.03     52.03 o 
   3  10   1       62.84       74.74     55.48 o 
   4  10   1       41.17       35.82     54.04 o 
   5  10   1       89.19       68.43     30.81 o 
  -3  11   1        0.38       10.41     14.36 o 
  -2  11   1        3.16       15.94     20.65 o 
  -1  11   1       29.05       21.17     28.38 o 
   0  11   1      121.43       65.14     35.10 o 
   1  11   1       15.41       13.09     42.12 o 
   2  11   1       93.62       80.39     49.54 o 
   3  11   1       23.69       96.37     52.35 o 
 -10   0   2       10.19       31.82     41.87 o 
  -9   0   2      110.83      112.94     33.44 o 
  -8   0   2       12.65       14.57     23.75 o 
  -7   0   2       13.84        0.00     17.78 o 
  -6   0   2      202.79      159.89     15.56 o 
  -5   0   2     2014.06     1992.12     24.25 o 
  -4   0   2     2321.14     2180.60     23.28 o 
  -3   0   2    11709.77    12176.54     42.37 o 
  -2   0   2    35524.74    37602.00    242.82 o 
  -1   0   2       40.20       39.98      8.09 o 
   0   0   2       12.46       11.45      3.34 o 
   1   0   2     3634.74     3707.04     23.18 o 
   2   0   2    15333.59    15678.10     47.08 o 
   3   0   2     2129.87     2158.06     42.86 o 
   4   0   2     3590.27     3518.16     41.95 o 
   5   0   2       45.13        1.18     49.98 o 
   6   0   2      754.96      700.05     74.89 o 
   7   0   2       52.55       53.68    104.20 o 
   8   0   2       27.57       73.15    143.68 o 
   9   0   2       30.25      263.33    187.16 o 
  10   0   2        0.10      147.78    224.84 o 
 -10   1   2        1.01       38.89     38.89 o 
  -9   1   2       85.00       66.38     28.19 o 
  -8   1   2      211.63      246.33     22.22 o 
  -7   1   2      404.53      316.21     18.92 o 
  -6   1   2     1046.07      949.96     21.16 o 
  -5   1   2      528.49      482.97     18.30 o 
  -4   1   2      928.74     1042.41     21.96 o 
  -3   1   2      557.92      604.70     17.11 o 
  -2   1   2    13993.88    15181.28    172.59 o 
  -1   1   2      813.48      831.27     10.36 o 
   0   1   2     3488.67     4028.94   1716.68 o 
   1   1   2     2417.57     2010.80     34.22 o 
   2   1   2      161.57      137.25     24.24 o 
   3   1   2       32.63       14.41     27.11 o 
   4   1   2       72.12       39.75     34.07 o 
   5   1   2      531.65      531.93     46.69 o 
   6   1   2        6.28      102.31     61.82 o 
   7   1   2      186.54      270.16     88.73 o 
   8   1   2       12.67       39.04    123.94 o 
   9   1   2        2.07        6.87    158.49 o 
  10   1   2        2.10       88.18    200.59 o 
 -10   2   2        1.50       18.43     22.21 o 
  -9   2   2       91.93       44.72     17.96 o 
  -8   2   2       33.73       32.56     17.22 o 
  -7   2   2        4.16        0.33     17.99 o 
  -6   2   2       35.66       51.96     20.00 o 
  -5   2   2      193.09      225.25     21.24 o 
  -4   2   2     1311.89     1452.67     27.92 o 
  -3   2   2      115.42      168.70     11.97 o 
  -2   2   2      467.82      443.33     12.02 o 
  -1   2   2    18189.55    18244.09    245.87 o 
   0   2   2      644.51      967.58    580.24 o 
   1   2   2       14.16       27.72     18.00 o 
   2   2   2       40.52       37.98     23.11 o 
   3   2   2     1789.02     1705.27     46.80 o 
   4   2   2      497.05      468.63     35.67 o 
   5   2   2       31.59       75.18     40.85 o 
   6   2   2       54.09       40.97     59.63 o 
   7   2   2      248.73      233.87     84.70 o 
   8   2   2        0.01      170.27    106.27 o 
   9   2   2        0.42       67.34    137.15 o 
  10   2   2        0.14       83.09    164.59 o 
 -10   3   2        3.27       13.96     13.96 o 
  -9   3   2       10.49        8.64     18.19 o 
  -8   3   2       62.66       39.88     24.84 o 
  -7   3   2        1.49       17.60     27.69 o 
  -6   3   2      140.07      197.34     28.87 o 
  -5   3   2       93.79      158.83     23.12 o 
  -4   3   2      661.45      662.53     21.16 o 
  -3   3   2       98.36       88.83     12.98 o 
  -2   3   2     2371.69     2076.45     25.29 o 
  -1   3   2      700.16      735.81     14.03 o 
   0   3   2     1050.22     1290.07    745.39 o 
   1   3   2     3849.28     3741.89     51.18 o 
   2   3   2      224.30      209.18     25.59 o 
   3   3   2      510.92      629.44     33.05 o 
   4   3   2        5.96       43.97     31.53 o 
   5   3   2      917.73     1063.12     51.12 o 
   6   3   2       42.09       26.54     53.09 o 
   7   3   2      181.78      201.99     76.37 o 
   8   3   2       23.02      130.25     92.75 o 
   9   3   2        0.78      169.14    117.76 o 
  10   3   2        0.34       93.61    138.85 o 
 -10   4   2        4.95        1.57     20.14 o 
  -9   4   2        8.47       30.41     30.41 o 
  -8   4   2      103.65       50.05     35.95 o 
  -7   4   2       10.03        1.37     33.69 o 
  -6   4   2      273.70      311.65     31.23 o 
  -5   4   2      523.81      569.90     26.70 o 
  -4   4   2     3134.78     2978.50     36.80 o 
  -3   4   2     2604.55     2435.44     31.01 o 
  -2   4   2     1122.46     1056.99     22.98 o 
  -1   4   2      965.43     1000.75     26.81 o 
   0   4   2     3955.87     4403.08   2240.65 o 
   1   4   2     7355.38     6366.52     65.08 o 
   2   4   2     3190.69     3331.49     57.58 o 
   3   4   2     2910.38     3063.74     61.37 o 
   4   4   2      532.36      597.30     40.16 o 
   5   4   2       57.77       95.09     40.37 o 
   6   4   2       24.44       10.26     50.82 o 
   7   4   2       82.23      172.22     69.59 o 
   8   4   2        8.51       33.90     82.88 o 
   9   4   2        2.27       87.76     97.47 o 
  -9   5   2       31.55        5.37     39.87 o 
  -8   5   2        9.48       12.27     38.36 o 
  -7   5   2      371.71      402.95     38.20 o 
  -6   5   2       21.26        4.98     27.74 o 
  -5   5   2      155.40      170.46     23.98 o 
  -4   5   2       33.96       39.66     18.58 o 
  -3   5   2     1441.21     1242.11     27.65 o 
  -2   5   2      700.10      627.88     23.74 o 
  -1   5   2     1777.70     1966.93     20.06 o 
   0   5   2     3984.92     3624.69   1616.64 o 
   1   5   2      195.97      173.86     26.04 o 
   2   5   2      983.69     1120.70     38.84 o 
   3   5   2       31.36       37.83     29.81 o 
   4   5   2     1089.07     1272.94     47.59 o 
   5   5   2      146.73      239.64     40.46 o 
   6   5   2      493.35      542.47     54.88 o 
   7   5   2       54.45      177.05     58.96 o 
   8   5   2        0.99       72.33     72.33 o 
   9   5   2        2.58      186.23     80.74 o 
  -9   6   2       13.54       40.40     40.70 o 
  -8   6   2       26.66       30.21     39.06 o 
  -7   6   2        6.23       72.11     32.89 o 
  -6   6   2        9.08       45.85     27.49 o 
  -5   6   2       52.85       62.18     23.80 o 
  -4   6   2       82.44       96.46     21.68 o 
  -3   6   2      649.33      599.97     25.35 o 
  -2   6   2      108.91      114.77     22.67 o 
  -1   6   2       39.02       48.14     25.62 o 
   0   6   2      521.63      573.27    199.55 o 
   1   6   2      114.93      100.11     29.76 o 
   2   6   2      651.90      784.79     41.50 o 
   3   6   2       78.40      104.26     32.01 o 
   4   6   2       24.10       57.44     33.49 o 
   5   6   2        4.33       31.55     36.56 o 
   6   6   2        9.99       71.56     44.27 o 
   7   6   2        2.47       56.03     50.69 o 
   8   6   2        1.75      110.54     56.11 o 
  -8   7   2       13.54       38.98     38.98 o 
  -7   7   2       52.27       60.27     34.20 o 
  -6   7   2        1.73        4.09     28.00 o 
  -5   7   2        0.03       40.11     23.94 o 
  -4   7   2        7.59       36.97     22.51 o 
  -3   7   2      909.60      756.58     31.72 o 
  -2   7   2        9.91        3.25     26.24 o 
  -1   7   2      216.69      257.19     31.73 o 
   0   7   2      123.63      129.57     22.69 o 
   1   7   2       33.49        5.31     34.22 o 
   2   7   2      170.85      170.89     42.89 o 
   3   7   2       12.39       11.73     35.59 o 
   4   7   2       33.60       60.31     34.19 o 
   5   7   2       82.94       77.68     37.46 o 
   6   7   2       26.65       96.84     39.48 o 
   7   7   2        0.78       37.40     42.44 o 
   8   7   2        3.05       11.72     47.76 o 
  -7   8   2        8.33       20.23     32.92 o 
  -6   8   2       36.56       61.72     27.61 o 
  -5   8   2      115.15       44.56     26.64 o 
  -4   8   2       85.38       25.37     24.91 o 
  -3   8   2      836.29      883.71     33.58 o 
  -2   8   2      424.03      444.90     34.96 o 
  -1   8   2       79.53       75.98     35.90 o 
   0   8   2       74.96       46.63     26.89 o 
   1   8   2      308.69      313.62     41.97 o 
   2   8   2      479.29      458.31     52.40 o 
   3   8   2      459.99      550.01     45.04 o 
   4   8   2      187.48      226.32     38.15 o 
   5   8   2       10.58       28.80     34.47 o 
   6   8   2       17.50       82.91     33.74 o 
   7   8   2       10.56       39.52     34.19 o 
  -6   9   2       99.87       58.82     28.44 o 
  -5   9   2       29.73       45.24     25.54 o 
  -4   9   2       42.91       12.72     26.36 o 
  -3   9   2      135.08       88.37     30.54 o 
  -2   9   2      251.51      183.80     35.79 o 
  -1   9   2      407.17      327.95     43.16 o 
   0   9   2      127.52       59.11     29.85 o 
   1   9   2      201.04      278.53     46.78 o 
   2   9   2        0.71        6.25     50.64 o 
   3   9   2       10.25       41.76     51.11 o 
   4   9   2        5.93       43.33     34.11 o 
   5   9   2       18.86       50.76     30.54 o 
   6   9   2       28.86       43.17     29.78 o 
  -5  10   2       16.14        9.65     26.13 o 
  -4  10   2       31.02        7.92     26.13 o 
  -3  10   2       72.96       59.51     30.51 o 
  -2  10   2      105.12       85.61     35.64 o 
  -1  10   2        8.60       75.87     41.76 o 
   0  10   2       12.56       43.36     51.91 o 
   1  10   2      134.39      122.76     47.92 o 
   2  10   2      145.47      172.46     56.50 o 
   3  10   2       23.31        4.02     57.09 o 
   4  10   2       21.70       85.67     35.65 o 
   5  10   2        5.09       26.96     27.95 o 
  -3  11   2        1.06        2.53     29.82 o 
  -2  11   2        0.05       14.38     35.16 o 
  -1  11   2        0.20        0.87     41.48 o 
   0  11   2        0.31       25.63     61.22 o 
   1  11   2       62.91       58.89     48.04 o 
   2  11   2        3.33       51.28     54.00 o 
   3  11   2        3.00       43.24     55.09 o 
 -10   1   3       14.99       87.16     42.59 o 
  -9   1   3       66.04       44.06     32.21 o 
  -8   1   3        1.41       15.36     23.76 o 
  -7   1   3      190.97      186.81     20.91 o 
  -6   1   3        0.57       18.46     18.46 o 
  -5   1   3     2254.18     2432.48     34.93 o 
  -4   1   3      292.70      345.56     18.90 o 
  -3   1   3     4803.43     4817.75     39.65 o 
  -2   1   3      388.05      306.68     13.02 o 
  -1   1   3     1957.03     2012.55     17.55 o 
   0   1   3     1348.36     1216.24    360.33 o 
   1   1   3     1592.25     1649.88     24.94 o 
   2   1   3     1069.68     1051.81     30.26 o 
   3   1   3      259.54      162.68     32.54 o 
   4   1   3     1756.95     1744.97     49.71 o 
   5   1   3        4.58       13.06     47.29 o 
   6   1   3      560.80      409.71     63.13 o 
   7   1   3        0.14       13.37     83.27 o 
   8   1   3       45.56      218.90    118.93 o 
   9   1   3        4.94       11.33    176.65 o 
  10   1   3        2.42       99.22    233.93 o 
 -10   2   3        6.78       22.94     22.94 o 
  -9   2   3        0.05        7.19     19.87 o 
  -8   2   3       20.46       39.13     20.88 o 
  -7   2   3      230.23      253.61     24.75 o 
  -6   2   3      916.18     1078.51     34.12 o 
  -5   2   3      851.62      989.49     31.27 o 
  -4   2   3     2411.09     2536.13     35.18 o 
  -3   2   3      939.93      947.38     20.76 o 
  -2   2   3      941.69      958.27     16.00 o 
  -1   2   3     8690.83     8110.24     43.39 o 
   0   2   3    12570.68     8358.39   7158.20 o 
   1   2   3     9938.11    10593.05     71.78 o 
   2   2   3     1934.82     1948.42     45.87 o 
   3   2   3     1541.22     1407.02     47.71 o 
   4   2   3      319.49      256.54     39.16 o 
   5   2   3      332.07      414.58     47.58 o 
   6   2   3      313.24      356.49     60.93 o 
   7   2   3       70.50      105.24     80.15 o 
   8   2   3       14.83       42.47    112.28 o 
   9   2   3        0.60       81.01    154.83 o 
 -10   3   3       41.13        0.65     16.52 o 
  -9   3   3       32.83       16.03     21.62 o 
  -8   3   3      145.98      110.77     28.08 o 
  -7   3   3        2.76       28.99     28.99 o 
  -6   3   3        1.14       21.43     26.87 o 
  -5   3   3      264.16      261.56     25.15 o 
  -4   3   3     2320.16     2431.19     35.74 o 
  -3   3   3     3445.92     3658.91     36.91 o 
  -2   3   3     2180.97     2248.54     25.38 o 
  -1   3   3      335.92      354.23     17.68 o 
   0   3   3      134.05      136.22     60.58 o 
   1   3   3       44.53       12.16     21.05 o 
   2   3   3     1705.73     1679.86     44.06 o 
   3   3   3     1532.56     1709.24     47.31 o 
   4   3   3      642.43      648.64     41.96 o 
   5   3   3      609.30      707.96     50.80 o 
   6   3   3        0.50        6.61     54.81 o 
   7   3   3       35.95       29.27     76.96 o 
   8   3   3        0.13       38.84    101.87 o 
   9   3   3       24.64       74.25    135.61 o 
 -10   4   3       10.07       28.83     21.32 o 
  -9   4   3       55.08       70.65     29.09 o 
  -8   4   3        0.42       45.86     32.40 o 
  -7   4   3        3.36       13.97     34.39 o 
  -6   4   3        0.63        9.38     29.30 o 
  -5   4   3      256.42      312.35     27.47 o 
  -4   4   3      238.01      265.34     23.19 o 
  -3   4   3      430.86      458.80     21.80 o 
  -2   4   3      981.76      918.44     25.00 o 
  -1   4   3     2752.47     2941.67     18.66 o 
   0   4   3       93.91      141.83     86.89 o 
   1   4   3      414.52      304.58     26.41 o 
   2   4   3      662.33      680.71     34.68 o 
   3   4   3      172.04      178.37     32.99 o 
   4   4   3        0.75       34.91     34.91 o 
   5   4   3        3.25       21.53     39.81 o 
   6   4   3      146.70      210.93     58.50 o 
   7   4   3       11.55       64.42     67.96 o 
   8   4   3        4.81       47.38     93.01 o 
   9   4   3        0.11       46.14    115.35 o 
  -9   5   3        8.31       77.39     35.25 o 
  -8   5   3       13.33       39.69     39.69 o 
  -7   5   3        3.90        5.80     36.66 o 
  -6   5   3       12.86        8.20     30.64 o 
  -5   5   3       27.62       26.77     26.77 o 
  -4   5   3      795.52      778.87     30.08 o 
  -3   5   3      694.60      715.85     26.99 o 
  -2   5   3       86.34       84.24     20.74 o 
  -1   5   3       59.94       14.31     22.70 o 
   0   5   3        4.25        2.04     15.15 o 
   1   5   3      200.86      192.70     25.29 o 
   2   5   3      241.18      217.79     30.96 o 
   3   5   3      121.68       94.72     32.70 o 
   4   5   3       41.57       49.12     35.19 o 
   5   5   3       33.97       30.25     41.27 o 
   6   5   3        9.38        3.59     50.93 o 
   7   5   3        5.82       63.90     63.21 o 
   8   5   3        5.23       34.50     77.86 o 
  -9   6   3        2.61       10.66     42.55 o 
  -8   6   3       29.59        2.50     41.84 o 
  -7   6   3      144.10      229.68     40.68 o 
  -6   6   3      240.53      341.60     37.28 o 
  -5   6   3      459.42      372.66     32.98 o 
  -4   6   3      408.31      388.55     29.19 o 
  -3   6   3      160.10      199.92     26.83 o 
  -2   6   3       12.87       16.37     23.90 o 
  -1   6   3     1966.02     2133.31     22.36 o 
   0   6   3     1719.48     1813.91    896.29 o 
   1   6   3     1551.64     1637.93     38.88 o 
   2   6   3      809.12      762.45     39.75 o 
   3   6   3        4.16        3.33     31.23 o 
   4   6   3        2.02       15.86     35.22 o 
   5   6   3      124.95      132.52     43.62 o 
   6   6   3      183.28      313.56     51.16 o 
   7   6   3        8.64       13.31     57.10 o 
   8   6   3       11.59       59.20     69.27 o 
  -8   7   3       80.65       97.61     46.71 o 
  -7   7   3       28.12       30.37     41.97 o 
  -6   7   3        1.11       28.05     37.20 o 
  -5   7   3      118.94       98.91     34.26 o 
  -4   7   3      893.27      766.58     36.20 o 
  -3   7   3      266.35      230.36     30.31 o 
  -2   7   3      781.44      736.32     35.97 o 
  -1   7   3      517.30      532.07     37.35 o 
   0   7   3        1.60        6.49     22.33 o 
   1   7   3       34.80       26.18     32.40 o 
   2   7   3      107.11       97.73     35.94 o 
   3   7   3      440.53      478.14     39.20 o 
   4   7   3       27.72       24.51     35.06 o 
   5   7   3      167.90      218.78     40.09 o 
   6   7   3       13.65       55.78     43.09 o 
   7   7   3        2.75        9.20     49.16 o 
  -7   8   3        3.69       44.50     44.50 o 
  -6   8   3       89.35       63.39     40.38 o 
  -5   8   3       51.38       77.92     35.19 o 
  -4   8   3      293.22      302.13     36.84 o 
  -3   8   3       94.75       70.77     33.68 o 
  -2   8   3       17.63       13.46     32.73 o 
  -1   8   3        9.33       36.42     38.84 o 
   0   8   3      144.56      128.01     54.03 o 
   1   8   3      257.01      177.09     42.84 o 
   2   8   3        1.52       42.28     42.28 o 
   3   8   3       20.01        9.88     35.48 o 
   4   8   3      110.84       42.05     36.12 o 
   5   8   3       43.08        8.73     36.43 o 
   6   8   3        3.02       30.89     38.82 o 
   7   8   3       11.19       63.49     40.79 o 
  -6   9   3        7.14        2.56     41.61 o 
  -5   9   3       18.62        4.69     38.05 o 
  -4   9   3      113.44       63.60     37.76 o 
  -3   9   3       11.09        0.80     38.04 o 
  -2   9   3       14.29        0.00     40.38 o 
  -1   9   3        6.89       61.69     43.19 o 
   0   9   3        1.16       46.23     47.70 o 
   1   9   3        0.06       70.49     43.71 o 
   2   9   3        3.85       88.74     46.02 o 
   3   9   3       26.25       16.87     41.47 o 
   4   9   3        3.97       13.30     33.90 o 
   5   9   3       33.35        9.40     31.82 o 
   6   9   3        8.66        0.77     32.35 o 
  -5  10   3       11.50       41.00     41.00 o 
  -4  10   3       17.50       14.94     39.57 o 
  -3  10   3        1.55       30.96     40.67 o 
  -2  10   3       70.12       27.88     38.60 o 
  -1  10   3      121.63      140.71     49.83 o 
   0  10   3      206.74      212.19     68.11 o 
   1  10   3      121.09       65.21     49.17 o 
   2  10   3      100.19      211.89     51.31 o 
   3  10   3       33.90       58.30     49.32 o 
   4  10   3        0.00       20.98     32.15 o 
  -3  11   3      101.35      113.49     44.09 o 
  -2  11   3       39.98       43.99     43.99 o 
  -1  11   3        9.84       53.75     53.75 o 
   0  11   3       10.90        2.45     36.09 o 
   1  11   3        8.31       52.97     52.97 o 
   2  11   3       17.89       40.29     54.37 o 
 -10   0   4       54.71       62.86     78.06 o 
  -9   0   4       34.78       80.35     52.04 o 
  -8   0   4      293.95      293.10     41.84 o 
  -7   0   4      529.98      540.67     33.63 o 
  -6   0   4        4.63       24.89     22.96 o 
  -5   0   4     1950.72     1787.53     35.02 o 
  -4   0   4       98.12       76.69     18.38 o 
  -3   0   4     3296.58     3156.31     31.70 o 
  -2   0   4     1192.35     1229.65     22.41 o 
  -1   0   4    12135.59    12536.14     50.36 o 
   0   0   4     4282.33     4605.66    151.06 o 
   1   0   4        6.71        7.60      7.89 o 
   2   0   4     1798.10     1585.83     27.47 o 
   3   0   4     4752.94     4867.09     42.14 o 
   4   0   4     1385.58     1517.85     48.76 o 
   5   0   4      498.58      364.27     62.06 o 
   6   0   4      401.36      350.96     65.39 o 
   7   0   4        6.34       35.46     67.64 o 
   8   0   4        0.04       11.82     81.17 o 
   9   0   4        0.42       38.86    120.16 o 
 -10   1   4       33.32       11.75     43.02 o 
  -9   1   4       15.90       27.79     32.23 o 
  -8   1   4       24.99       12.43     26.52 o 
  -7   1   4       12.19       19.07     24.45 o 
  -6   1   4      875.96      834.06     30.22 o 
  -5   1   4     1583.40     1678.94     35.50 o 
  -4   1   4     2529.39     2291.76     36.82 o 
  -3   1   4     1014.46      940.67     24.59 o 
  -2   1   4       66.33       62.06     13.91 o 
  -1   1   4       12.33        6.24      9.97 o 
   0   1   4     2665.17     1819.34    359.43 o 
   1   1   4     2578.15     2648.90     26.94 o 
   2   1   4      807.52      788.56     30.30 o 
   3   1   4      384.54      354.56     33.82 o 
   4   1   4        2.13        2.55     38.83 o 
   5   1   4        7.63       45.32     45.55 o 
   6   1   4        7.51       19.75     51.49 o 
   7   1   4       87.48       26.87     62.29 o 
   8   1   4        9.59       97.60     84.62 o 
   9   1   4        7.19       39.88    126.02 o 
 -10   2   4        7.40        5.48     23.37 o 
  -9   2   4       36.50       22.92     22.92 o 
  -8   2   4       14.66       19.64     23.99 o 
  -7   2   4        6.30        2.49     24.60 o 
  -6   2   4      127.63      133.45     26.92 o 
  -5   2   4       12.52        1.43     23.36 o 
  -4   2   4        2.02       12.78     20.06 o 
  -3   2   4     1853.06     1932.55     30.83 o 
  -2   2   4     1210.46     1055.59     22.11 o 
  -1   2   4      264.94      298.06     15.47 o 
   0   2   4      110.02      102.78     20.87 o 
   1   2   4      294.16      268.18     19.61 o 
   2   2   4      705.03      788.86     33.13 o 
   3   2   4       57.04      101.51     31.13 o 
   4   2   4        3.92       19.54     36.35 o 
   5   2   4      365.11      279.41     44.23 o 
   6   2   4        2.13       20.71     50.77 o 
   7   2   4        0.19       64.89     64.89 o 
   8   2   4        0.77       34.95     86.81 o 
   9   2   4        6.34      101.37    119.48 o 
 -10   3   4        0.98       18.58     18.58 o 
  -9   3   4        6.30       11.05     23.81 o 
  -8   3   4        4.75       26.88     27.61 o 
  -7   3   4      209.06      214.75     32.75 o 
  -6   3   4      498.01      528.29     34.68 o 
  -5   3   4      266.97      261.56     28.61 o 
  -4   3   4     1411.12     1561.92     34.70 o 
  -3   3   4      357.11      357.64     21.93 o 
  -2   3   4       92.08       94.07     17.47 o 
  -1   3   4        5.66       16.40     17.30 o 
   0   3   4      811.15      988.59    442.08 o 
   1   3   4      319.23      310.59     24.92 o 
   2   3   4      585.61      573.73     34.83 o 
   3   3   4     1277.69     1210.42     44.70 o 
   4   3   4        5.67       34.45     34.45 o 
   5   3   4      393.20      473.37     48.03 o 
   6   3   4        2.71       48.75     48.75 o 
   7   3   4       21.55      104.00     63.72 o 
   8   3   4        0.71       52.72     83.04 o 
   9   3   4        3.53        5.24    118.30 o 
  -9   4   4       18.76       58.17     28.74 o 
  -8   4   4       57.78       71.73     35.91 o 
  -7   4   4      166.51      203.08     38.25 o 
  -6   4   4      224.60      303.02     35.76 o 
  -5   4   4        0.18        8.33     27.97 o 
  -4   4   4       14.98       32.28     23.87 o 
  -3   4   4      531.80      479.63     25.79 o 
  -2   4   4    10277.98     9700.27     65.65 o 
  -1   4   4     5491.79     6221.60     59.42 o 
   0   4   4     3160.46     3653.61   1738.19 o 
   1   4   4      629.65      593.69     32.54 o 
   2   4   4      234.32      228.87     31.02 o 
   3   4   4      228.09      260.53     34.38 o 
   4   4   4      513.26      542.24     44.26 o 
   5   4   4      591.25      554.51     55.06 o 
   6   4   4        2.30       47.85     47.85 o 
   7   4   4        1.75       25.84     61.99 o 
   8   4   4        0.02       31.10     81.89 o 
  -9   5   4        7.68       35.94     35.94 o 
  -8   5   4       22.83        3.12     38.76 o 
  -7   5   4       42.42        3.10     39.98 o 
  -6   5   4      298.26      351.57     39.34 o 
  -5   5   4     1669.98     1910.64     46.51 o 
  -4   5   4      159.99      135.60     29.50 o 
  -3   5   4      904.65      937.64     33.13 o 
  -2   5   4       48.33       55.67     24.84 o 
  -1   5   4      193.65      291.37     24.92 o 
   0   5   4      107.60       91.76     78.75 o 
   1   5   4     1143.61      968.11     36.84 o 
   2   5   4     1459.82     1212.73     42.27 o 
   3   5   4       91.00       61.29     31.92 o 
   4   5   4      699.79      688.02     43.04 o 
   5   5   4       14.30       14.46     35.78 o 
   6   5   4        3.55       14.36     46.71 o 
   7   5   4       14.05       68.31     58.42 o 
   8   5   4       28.90       57.19     78.20 o 
  -9   6   4        0.02        0.82     41.98 o 
  -8   6   4        1.61       73.48     44.29 o 
  -7   6   4       33.57      128.17     44.29 o 
  -6   6   4       37.83       76.60     40.61 o 
  -5   6   4      338.12      395.83     40.36 o 
  -4   6   4       65.35       74.10     31.56 o 
  -3   6   4      146.77      137.08     29.42 o 
  -2   6   4      365.42      392.66     31.39 o 
  -1   6   4      512.61      630.39     35.59 o 
   0   6   4      508.31      654.52    288.99 o 
   1   6   4       27.26       12.90     27.20 o 
   2   6   4       44.76       18.12     29.63 o 
   3   6   4      196.80      248.18     33.28 o 
   4   6   4       64.53       96.42     36.42 o 
   5   6   4        1.15       19.90     38.95 o 
   6   6   4        0.09       52.48     43.77 o 
   7   6   4        0.06       16.13     54.33 o 
   8   6   4        0.06        9.48     66.60 o 
  -8   7   4       12.12       30.98     51.67 o 
  -7   7   4        1.20        9.67     48.34 o 
  -6   7   4       18.73        4.37     43.76 o 
  -5   7   4      264.55      260.50     41.50 o 
  -4   7   4       16.43       11.83     35.39 o 
  -3   7   4       14.44       15.65     32.04 o 
  -2   7   4        0.19       12.28     31.93 o 
  -1   7   4      190.37      186.07     36.59 o 
   0   7   4       16.59        7.68     49.74 o 
   1   7   4      281.87      228.27     34.04 o 
   2   7   4       97.97      112.54     32.85 o 
   3   7   4       16.68        3.40     33.01 o 
   4   7   4       10.28       35.80     35.80 o 
   5   7   4        0.60       26.52     37.26 o 
   6   7   4        0.34       35.87     41.51 o 
   7   7   4        4.53       39.21     50.02 o 
  -7   8   4       10.95       23.68     53.89 o 
  -6   8   4       11.52        3.91     47.98 o 
  -5   8   4        2.52        0.87     43.22 o 
  -4   8   4        5.55        7.98     39.53 o 
  -3   8   4      181.62      113.51     40.49 o 
  -2   8   4      380.01      380.15     42.75 o 
  -1   8   4      273.14      343.54     45.28 o 
   0   8   4      364.86      303.07    117.59 o 
   1   8   4       94.79       51.63     36.20 o 
   2   8   4        2.43       41.09     36.19 o 
   3   8   4       11.66       57.13     31.85 o 
   4   8   4      183.56      185.58     35.08 o 
   5   8   4       38.96       16.67     33.88 o 
   6   8   4       16.75       17.72     37.83 o 
  -6   9   4       41.63       30.44     55.11 o 
  -5   9   4      163.52      110.72     49.89 o 
  -4   9   4      221.37      125.53     49.49 o 
  -3   9   4       54.10       50.26     44.29 o 
  -2   9   4       19.08       38.40     43.32 o 
  -1   9   4       14.59       48.26     48.26 o 
   0   9   4      342.75      345.27    102.77 o 
   1   9   4       72.53       62.06     43.78 o 
   2   9   4      141.06      102.32     44.87 o 
   3   9   4       38.33       60.93     32.87 o 
   4   9   4        2.39        2.38     30.79 o 
   5   9   4        1.35       60.12     30.67 o 
  -4  10   4        9.87        8.36     50.77 o 
  -3  10   4       12.59        5.15     49.95 o 
  -2  10   4       27.24       14.62     47.25 o 
  -1  10   4       62.40      111.93     54.10 o 
   0  10   4       68.32        3.28     44.17 o 
   1  10   4        0.60       47.65     47.65 o 
   2  10   4        0.06        9.81     47.81 o 
   3  10   4       16.31       64.57     35.38 o 
  -1  11   4        5.53        0.00     57.92 o 
   0  11   4        2.94       70.70     36.87 o 
 -10   1   5        2.56       14.54     40.16 o 
  -9   1   5        0.34       30.66     32.50 o 
  -8   1   5      165.26      167.49     30.63 o 
  -7   1   5      437.72      335.08     30.45 o 
  -6   1   5      189.02      165.95     27.15 o 
  -5   1   5      600.28      682.70     32.00 o 
  -4   1   5      108.43       84.46     23.22 o 
  -3   1   5      181.22      168.08     22.33 o 
  -2   1   5     1181.15     1036.29     26.40 o 
  -1   1   5     3050.67     3358.33     28.35 o 
   0   1   5      618.70      486.69     72.15 o 
   1   1   5     1005.87      999.60     18.07 o 
   2   1   5      320.57      260.38     19.62 o 
   3   1   5       37.79       39.55     27.35 o 
   4   1   5       87.65       70.03     37.86 o 
   5   1   5      257.46      295.81     51.75 o 
   6   1   5       49.73      131.29     50.77 o 
   7   1   5        0.80       11.37     50.24 o 
   8   1   5       34.78       72.73     55.71 o 
   9   1   5        1.12       73.12     73.12 o 
 -10   2   5        2.44       15.58     24.38 o 
  -9   2   5       43.26        5.34     25.38 o 
  -8   2   5       52.07       56.32     26.72 o 
  -7   2   5       22.63        5.49     28.88 o 
  -6   2   5        2.97       17.83     28.32 o 
  -5   2   5      513.92      543.32     33.65 o 
  -4   2   5     2662.72     2500.84     44.09 o 
  -3   2   5     3664.56     3495.07     45.49 o 
  -2   2   5     6295.36     6112.60     50.76 o 
  -1   2   5      690.22      619.17     14.57 o 
   0   2   5      209.93      165.97     55.09 o 
   1   2   5      273.34      196.48     17.95 o 
   2   2   5     3507.27     3599.19     58.71 o 
   3   2   5     1184.35     1285.06     53.27 o 
   4   2   5      578.87      451.63     42.85 o 
   5   2   5      103.14      187.01     42.12 o 
   6   2   5       17.33       45.29     45.29 o 
   7   2   5        1.52       76.34     48.19 o 
   8   2   5        1.03       61.10     61.10 o 
   9   2   5       11.88      167.60     78.22 o 
 -10   3   5        0.50       11.87     19.32 o 
  -9   3   5       27.97       25.39     25.39 o 
  -8   3   5       49.92       56.13     29.33 o 
  -7   3   5      265.79      221.68     34.22 o 
  -6   3   5     1415.44     1561.35     47.27 o 
  -5   3   5       51.59       93.07     30.22 o 
  -4   3   5      109.75       70.68     27.08 o 
  -3   3   5     1235.82     1284.21     34.17 o 
  -2   3   5      424.47      391.56     24.67 o 
  -1   3   5     1158.15     1270.91     31.33 o 
   0   3   5     3102.30     3471.16   1365.11 o 
   1   3   5     1145.75     1147.58     33.67 o 
   2   3   5       47.17       20.99     26.08 o 
   3   3   5      137.68      162.17     31.98 o 
   4   3   5      309.70      289.72     38.56 o 
   5   3   5       12.11       26.77     36.17 o 
   6   3   5      104.59      100.96     42.69 o 
   7   3   5       69.89      134.58     50.08 o 
   8   3   5        2.33        6.22     60.39 o 
  -9   4   5        0.25       12.05     29.08 o 
  -8   4   5        5.30       10.22     34.73 o 
  -7   4   5       16.29       37.99     37.99 o 
  -6   4   5        1.26        5.69     36.52 o 
  -5   4   5       26.06       51.27     33.81 o 
  -4   4   5       44.07       30.40     30.60 o 
  -3   4   5      600.45      676.24     33.20 o 
  -2   4   5      232.86      264.36     26.29 o 
  -1   4   5       85.30      120.24     25.54 o 
   0   4   5       58.62       47.62     16.98 o 
   1   4   5      375.99      332.25     28.72 o 
   2   4   5        4.17       45.15     26.97 o 
   3   4   5      164.49      233.69     34.17 o 
   4   4   5        0.97       11.32     32.81 o 
   5   4   5        1.40        4.06     35.10 o 
   6   4   5        2.43       53.24     39.49 o 
   7   4   5        0.87       70.93     48.12 o 
   8   4   5        6.82       48.92     62.77 o 
  -9   5   5        9.48       26.33     34.92 o 
  -8   5   5        5.67       40.05     41.14 o 
  -7   5   5       40.17      104.26     41.42 o 
  -6   5   5      114.83       87.29     42.10 o 
  -5   5   5      153.54      181.03     39.94 o 
  -4   5   5      329.03      416.99     37.11 o 
  -3   5   5       67.78       29.94     29.27 o 
  -2   5   5      157.99      153.86     29.31 o 
  -1   5   5      213.64      177.95     29.69 o 
   0   5   5      479.62      644.28    237.07 o 
   1   5   5       94.08       55.19     29.02 o 
   2   5   5       42.56       64.55     28.44 o 
   3   5   5       52.22       14.50     31.99 o 
   4   5   5        1.16       21.57     32.67 o 
   5   5   5        0.29       21.26     34.86 o 
   6   5   5       27.68       93.28     42.23 o 
   7   5   5       21.07       14.01     49.98 o 
   8   5   5        0.61       63.95     63.95 o 
  -8   6   5        3.02       69.70     45.11 o 
  -7   6   5        9.62        6.64     48.90 o 
  -6   6   5       63.71      136.83     45.90 o 
  -5   6   5       27.99       33.31     41.50 o 
  -4   6   5      222.45      207.20     39.86 o 
  -3   6   5     1837.42     2112.89     51.75 o 
  -2   6   5      284.04      325.46     31.57 o 
  -1   6   5      281.19      301.74     35.61 o 
   0   6   5        9.62        1.31     21.04 o 
   1   6   5      704.62      608.60     35.84 o 
   2   6   5      147.50      149.87     30.83 o 
   3   6   5      891.10      939.77     42.87 o 
   4   6   5      281.38      350.32     36.97 o 
   5   6   5        0.94       18.76     34.27 o 
   6   6   5       10.08        0.00     39.23 o 
   7   6   5        5.99       10.88     46.63 o 
  -8   7   5       58.43       64.13     55.14 o 
  -7   7   5      100.00      114.92     54.48 o 
  -6   7   5      236.42      283.16     53.57 o 
  -5   7   5       33.47      110.04     44.57 o 
  -4   7   5       65.10       36.66     42.80 o 
  -3   7   5      127.69      108.45     39.52 o 
  -2   7   5      330.32      325.83     39.40 o 
  -1   7   5      647.73      752.45     44.79 o 
   0   7   5      258.28      354.85    119.52 o 
   1   7   5      325.36      327.81     32.72 o 
   2   7   5        1.57       23.57     30.39 o 
   3   7   5       15.20       28.59     30.31 o 
   4   7   5       45.84       26.02     31.53 o 
   5   7   5       52.64       24.99     34.36 o 
   6   7   5       23.90       28.40     38.86 o 
  -7   8   5       22.84        8.49     61.47 o 
  -6   8   5       19.56      114.08     54.75 o 
  -5   8   5        2.25       26.62     51.08 o 
  -4   8   5       57.92       15.84     47.52 o 
  -3   8   5       26.22       93.60     42.44 o 
  -2   8   5      110.15       35.20     43.42 o 
  -1   8   5       20.16       47.49     42.75 o 
   0   8   5        0.18       44.00     26.88 o 
   1   8   5       77.85       89.76     35.48 o 
   2   8   5      171.76      149.00     32.19 o 
   3   8   5       40.95      103.12     29.64 o 
   4   8   5        2.94       49.35     29.85 o 
   5   8   5        9.38       32.07     31.43 o 
  -5   9   5       13.80        2.32     58.26 o 
  -4   9   5        0.20        7.44     51.78 o 
  -3   9   5       24.71        4.99     49.37 o 
  -2   9   5       33.57       74.46     37.07 o 
  -1   9   5        0.16       36.52     48.46 o 
   0   9   5       38.33       33.28     32.09 o 
   1   9   5        7.12       18.59     40.62 o 
   2   9   5        0.29       22.97     38.21 o 
   3   9   5       29.81        8.39     29.82 o 
   4   9   5        0.31       18.98     28.23 o 
  -4  10   5       74.56       99.07     60.35 o 
  -3  10   5       88.26      229.91     58.57 o 
  -2  10   5       83.51      176.36     56.21 o 
  -1  10   5       20.26       64.07     56.03 o 
   0  10   5        4.25       22.69     35.64 o 
   1  10   5       16.77       47.31     47.31 o 
   2  10   5       37.31       13.97     42.74 o 
 -10   0   6       34.94       26.86     74.11 o 
  -9   0   6        4.99       34.07     54.14 o 
  -8   0   6       47.86       18.62     42.95 o 
  -7   0   6       12.00        5.73     35.97 o 
  -6   0   6      682.44      643.31     40.09 o 
  -5   0   6     1260.32     1099.16     40.84 o 
  -4   0   6      154.51       86.41     28.48 o 
  -3   0   6     2486.30     2542.08     44.10 o 
  -2   0   6      433.27      364.60     26.32 o 
  -1   0   6     2103.81     2199.83     27.53 o 
   0   0   6     1167.25     1130.22     43.64 o 
   1   0   6     6501.37     6609.60     29.16 o 
   2   0   6      797.56      628.61     15.80 o 
   3   0   6      229.70      282.33     18.92 o 
   4   0   6      185.78      101.95     28.19 o 
   5   0   6      133.84      153.28     48.87 o 
   6   0   6       19.37       78.51     58.83 o 
   7   0   6       10.02       45.64     63.35 o 
   8   0   6       30.98       29.33     50.96 o 
 -10   1   6        4.76       25.26     39.72 o 
  -9   1   6       30.65        0.70     34.57 o 
  -8   1   6       54.70       37.87     31.89 o 
  -7   1   6      236.67      205.11     33.09 o 
  -6   1   6       14.27       38.15     29.50 o 
  -5   1   6      112.82      101.84     30.27 o 
  -4   1   6      527.51      469.78     32.36 o 
  -3   1   6     1493.10     1398.66     38.28 o 
  -2   1   6     1408.22     1341.17     33.34 o 
  -1   1   6      932.62      828.36     22.09 o 
   0   1   6      478.70      273.49    150.94 o 
   1   1   6      124.72       80.75     12.01 o 
   2   1   6      299.11      317.10     18.09 o 
   3   1   6      347.61      455.19     27.26 o 
   4   1   6      394.10      292.97     36.43 o 
   5   1   6      118.67      148.32     48.09 o 
   6   1   6       32.12       26.56     48.12 o 
   7   1   6        3.48        0.00     44.50 o 
   8   1   6        1.13       13.13     40.66 o 
  -9   2   6       14.69       19.55     27.68 o 
  -8   2   6        3.75       18.96     29.51 o 
  -7   2   6       35.30       40.10     31.85 o 
  -6   2   6       96.04       75.76     33.42 o 
  -5   2   6       46.97       94.63     30.94 o 
  -4   2   6       84.34       74.97     30.91 o 
  -3   2   6      242.21      258.31     29.31 o 
  -2   2   6       11.02       21.90     23.85 o 
  -1   2   6       34.29       33.55     17.58 o 
   0   2   6      464.94      384.51     87.37 o 
   1   2   6      287.91      267.30     17.78 o 
   2   2   6      434.85      447.90     24.88 o 
   3   2   6        0.18       47.45     25.40 o 
   4   2   6        5.09        3.89     33.47 o 
   5   2   6        7.93       84.55     39.53 o 
   6   2   6        0.08       44.12     38.95 o 
   7   2   6        1.10       32.68     41.37 o 
   8   2   6        0.41       50.45     39.67 o 
  -9   3   6       56.27        9.27     26.40 o 
  -8   3   6       88.07       97.34     31.37 o 
  -7   3   6       24.21       23.20     34.93 o 
  -6   3   6       51.27       98.76     38.04 o 
  -5   3   6      760.86      942.23     44.77 o 
  -4   3   6      341.31      307.24     35.46 o 
  -3   3   6      718.16      863.63     36.73 o 
  -2   3   6      869.47      878.13     34.96 o 
  -1   3   6       70.46      111.05     23.66 o 
   0   3   6      126.97      157.26     67.94 o 
   1   3   6       12.28       21.44     18.52 o 
   2   3   6      181.16      174.68     26.78 o 
   3   3   6       55.66       17.19     30.48 o 
   4   3   6       54.59      110.63     32.64 o 
   5   3   6       29.33       91.09     37.17 o 
   6   3   6        0.15       12.24     36.95 o 
   7   3   6       17.43       48.36     38.13 o 
   8   3   6        3.20        4.53     43.42 o 
  -9   4   6        4.32       19.79     29.80 o 
  -8   4   6       29.07       21.98     36.31 o 
  -7   4   6      153.47      123.68     42.05 o 
  -6   4   6       42.96      132.35     40.27 o 
  -5   4   6      699.42      829.04     48.42 o 
  -4   4   6     2153.51     2443.09     57.11 o 
  -3   4   6      407.20      458.32     37.91 o 
  -2   4   6       31.47        5.74     28.83 o 
  -1   4   6      332.29      452.17     32.86 o 
   0   4   6     1590.13     1811.18    673.59 o 
   1   4   6      817.41      743.47     33.00 o 
   2   4   6     1387.72     1527.88     49.15 o 
   3   4   6      288.25      360.90     37.46 o 
   4   4   6       61.63       50.17     31.89 o 
   5   4   6       49.27       75.26     33.97 o 
   6   4   6       27.57       24.90     36.12 o 
   7   4   6        8.18        5.12     37.71 o 
  -8   5   6      145.19      113.73     42.54 o 
  -7   5   6      266.31      331.70     50.56 o 
  -6   5   6       27.35       96.62     45.70 o 
  -5   5   6        8.89       40.81     44.17 o 
  -4   5   6     1212.60     1240.00     53.19 o 
  -3   5   6      623.80      688.83     42.77 o 
  -2   5   6      565.67      611.51     33.54 o 
  -1   5   6      800.26      893.06     43.62 o 
   0   5   6       36.56       45.29     51.52 o 
   1   5   6       41.43       37.22     27.75 o 
   2   5   6        7.56       21.11     27.67 o 
   3   5   6      225.83      329.48     33.23 o 
   4   5   6        2.85       37.55     30.39 o 
   5   5   6       49.10       59.84     32.76 o 
   6   5   6       39.34       88.58     34.90 o 
   7   5   6        2.22       20.42     39.01 o 
  -8   6   6       12.17       13.51     50.19 o 
  -7   6   6        0.87       70.13     51.49 o 
  -6   6   6       32.54       44.59     52.17 o 
  -5   6   6      156.24      272.95     49.68 o 
  -4   6   6       29.06       10.30     44.61 o 
  -3   6   6      416.10      474.61     45.53 o 
  -2   6   6       25.96       37.61     37.61 o 
  -1   6   6        0.63       36.15     36.45 o 
   0   6   6      234.02      233.78     99.69 o 
   1   6   6      142.33      182.73     29.49 o 
   2   6   6      108.01       85.74     31.62 o 
   3   6   6       34.56       45.74     28.42 o 
   4   6   6        6.97        1.58     29.44 o 
   5   6   6       34.84       63.07     31.93 o 
   6   6   6        6.46        6.27     33.76 o 
  -7   7   6        0.02       61.04     61.04 o 
  -6   7   6        3.91       47.55     57.09 o 
  -5   7   6       15.32       62.75     52.24 o 
  -4   7   6      100.54       78.63     48.15 o 
  -3   7   6       12.81       41.26     43.17 o 
  -2   7   6       12.17        8.08     41.89 o 
  -1   7   6      195.72      317.87     44.18 o 
   0   7   6        0.79       54.36     25.07 o 
   1   7   6        5.58       10.63     31.41 o 
   2   7   6        3.99       24.78     29.03 o 
   3   7   6       46.90       52.27     28.31 o 
   4   7   6        0.23       14.36     28.96 o 
   5   7   6       19.24       21.16     30.07 o 
   6   7   6        7.08       18.42     32.73 o 
  -6   8   6       71.96      220.85     63.76 o 
  -5   8   6       40.06       87.32     58.76 o 
  -4   8   6      100.31      141.99     54.79 o 
  -3   8   6        8.77       44.66     50.36 o 
  -2   8   6        8.32       12.77     46.51 o 
  -1   8   6       65.44      117.80     47.01 o 
   0   8   6      262.72      197.84     29.74 o 
   1   8   6      102.12      145.00     35.17 o 
   2   8   6      135.88      106.48     30.99 o 
   3   8   6       21.44       46.92     28.17 o 
   4   8   6        3.62       32.45     27.17 o 
   5   8   6        0.07       28.16     28.16 o 
  -5   9   6       12.92       55.94     66.98 o 
  -4   9   6       50.63       94.19     59.06 o 
  -3   9   6       96.12      182.95     55.92 o 
  -2   9   6      284.26      282.36     57.64 o 
  -1   9   6       21.34       29.03     51.55 o 
   0   9   6       35.28      144.93     45.86 o 
   1   9   6        1.64       11.24     37.98 o 
   2   9   6       41.14       47.16     29.66 o 
   3   9   6       19.55        8.64     26.26 o 
  -2  10   6        2.18       43.37     61.87 o 
  -1  10   6        1.89       16.86     57.26 o 
   0  10   6       36.38        4.04     36.52 o 
   1  10   6       24.01       22.49     43.77 o 
  -9   1   7        9.95       36.91     36.91 o 
  -8   1   7        0.77       10.49     35.08 o 
  -7   1   7        1.11       12.57     35.16 o 
  -6   1   7      536.06      386.15     41.10 o 
  -5   1   7      375.11      373.40     39.53 o 
  -4   1   7     1169.41      936.23     44.83 o 
  -3   1   7      253.87      165.45     37.00 o 
  -2   1   7        2.90       15.20     24.87 o 
  -1   1   7       53.61       61.79     17.21 o 
   0   1   7      275.52      175.33    107.53 o 
   1   1   7      411.92      429.05     13.99 o 
   2   1   7       71.85       61.98     13.61 o 
   3   1   7      446.26      494.97     23.61 o 
   4   1   7        1.10       19.53     25.02 o 
   5   1   7        4.39       73.38     33.63 o 
   6   1   7       20.75       11.48     39.29 o 
   7   1   7       30.04      119.28     39.27 o 
  -9   2   7       39.46       13.12     28.48 o 
  -8   2   7       77.23       26.66     32.87 o 
  -7   2   7      100.39      130.01     35.83 o 
  -6   2   7      333.15      322.52     41.56 o 
  -5   2   7      196.47      160.53     40.30 o 
  -4   2   7      121.10      102.16     37.54 o 
  -3   2   7      496.56      645.70     41.03 o 
  -2   2   7     1686.32     1792.38     46.97 o 
  -1   2   7     1673.79     1636.16     33.20 o 
   0   2   7     2035.67     1550.68    337.05 o 
   1   2   7      426.69      362.15     17.75 o 
   2   2   7       37.06       36.00     16.89 o 
   3   2   7       84.63       93.70     22.93 o 
   4   2   7      244.38      266.65     35.73 o 
   5   2   7       70.19       78.99     38.15 o 
   6   2   7       19.97       29.44     36.74 o 
   7   2   7       10.54       25.10     33.50 o 
  -9   3   7       40.79        2.18     28.30 o 
  -8   3   7       81.87       23.25     35.07 o 
  -7   3   7       68.21       45.33     38.87 o 
  -6   3   7      313.02      419.75     42.57 o 
  -5   3   7      638.57      667.56     50.25 o 
  -4   3   7      706.00      923.88     49.23 o 
  -3   3   7      431.89      496.64     42.42 o 
  -2   3   7      367.93      425.39     39.99 o 
  -1   3   7       37.35       26.94     23.92 o 
   0   3   7      248.18      285.75     74.61 o 
   1   3   7      340.54      366.74     21.17 o 
   2   3   7      236.28      254.79     24.29 o 
   3   3   7       51.16       51.89     25.28 o 
   4   3   7      104.07      191.01     31.89 o 
   5   3   7       12.44       40.13     33.52 o 
   6   3   7       26.88       78.83     30.48 o 
   7   3   7        0.06       16.52     30.29 o 
  -8   4   7       26.85       10.48     38.31 o 
  -7   4   7        4.62       45.30     45.30 o 
  -6   4   7      207.01      274.23     49.81 o 
  -5   4   7       42.01      108.17     46.36 o 
  -4   4   7       12.75       26.56     44.75 o 
  -3   4   7       13.95       96.88     39.57 o 
  -2   4   7       41.32       20.04     36.55 o 
  -1   4   7      289.63      320.24     33.05 o 
   0   4   7       25.92       50.56     29.61 o 
   1   4   7      326.51      330.32     25.02 o 
   2   4   7      156.89      134.40     24.95 o 
   3   4   7        3.02       28.12     28.12 o 
   4   4   7        7.49       16.71     29.15 o 
   5   4   7       17.04       86.75     30.89 o 
   6   4   7        0.05        0.32     27.66 o 
   7   4   7        1.35        8.62     29.33 o 
  -8   5   7        0.08       37.22     43.38 o 
  -7   5   7       14.62        6.82     49.86 o 
  -6   5   7      156.31       44.75     55.80 o 
  -5   5   7      165.35      113.16     53.45 o 
  -4   5   7       19.80      100.25     47.17 o 
  -3   5   7      113.97      132.95     43.97 o 
  -2   5   7       31.71       49.40     40.68 o 
  -1   5   7       32.42       71.36     36.29 o 
   0   5   7       59.19      143.57     47.62 o 
   1   5   7      163.77      111.61     27.59 o 
   2   5   7       47.43       78.87     27.87 o 
   3   5   7        0.61       23.10     26.48 o 
   4   5   7      115.27      142.63     31.35 o 
   5   5   7        0.70        8.75     29.01 o 
   6   5   7        0.02       63.55     27.16 o 
  -7   6   7       10.75        3.30     57.00 o 
  -6   6   7       26.63       28.33     57.96 o 
  -5   6   7       88.75       88.00     59.47 o 
  -4   6   7       16.72       51.44     51.44 o 
  -3   6   7      183.24      284.93     49.72 o 
  -2   6   7      421.57      483.20     42.56 o 
  -1   6   7      730.07      840.99     51.67 o 
   0   6   7      241.96      324.21     25.45 o 
   1   6   7      412.15      460.41     31.56 o 
   2   6   7        7.33       22.25     26.73 o 
   3   6   7       23.21       16.26     26.96 o 
   4   6   7       27.41       32.44     26.42 o 
   5   6   7       25.22       95.62     27.83 o 
   6   6   7        6.31       72.75     26.34 o 
  -6   7   7       29.40       42.45     64.05 o 
  -5   7   7      376.10      394.35     65.74 o 
  -4   7   7      193.23      157.56     57.46 o 
  -3   7   7      148.77      294.32     52.30 o 
  -2   7   7       44.25       51.23     46.09 o 
  -1   7   7       21.88       50.87     43.87 o 
   0   7   7       54.81       53.70     26.11 o 
   1   7   7      106.39      140.67     30.48 o 
   2   7   7      187.42      257.15     28.11 o 
   3   7   7       51.70       46.60     27.26 o 
   4   7   7        8.69       53.19     25.52 o 
   5   7   7        8.24        3.25     26.08 o 
  -5   8   7        0.99       74.95     67.00 o 
  -4   8   7       24.10       35.57     59.59 o 
  -3   8   7       33.17      111.89     55.22 o 
  -2   8   7       11.52        7.91     51.62 o 
  -1   8   7      169.28      144.91     51.87 o 
   0   8   7       78.61      133.88     40.43 o 
   1   8   7        1.88       28.91     28.91 o 
   2   8   7        0.34       46.99     26.43 o 
   3   8   7        0.20       18.76     24.92 o 
   4   8   7       14.24       43.13     24.11 o 
  -4   9   7        0.54       95.05     66.93 o 
  -3   9   7        0.10        2.33     61.87 o 
  -2   9   7        0.27       55.54     55.54 o 
  -1   9   7        0.20       36.23     53.27 o 
   0   9   7        3.90       12.80     31.04 o 
   1   9   7        3.52        2.45     35.19 o 
   2   9   7        7.12       17.52     25.94 o 
  -9   0   8       23.68       21.86     55.95 o 
  -8   0   8       35.38        1.95     49.21 o 
  -7   0   8        2.08       24.14     44.07 o 
  -6   0   8        1.99        4.37     43.80 o 
  -5   0   8       51.75        2.55     44.24 o 
  -4   0   8     1288.55     1069.73     52.64 o 
  -3   0   8     1888.99     1723.82     52.11 o 
  -2   0   8     1310.78     1372.95     34.52 o 
  -1   0   8     1150.78     1222.99     24.18 o 
   0   0   8       42.22       25.26      8.45 o 
   1   0   8        1.58        0.72      7.81 o 
   2   0   8      353.94      358.32      8.83 o 
   3   0   8      379.83      308.23     10.38 o 
   4   0   8       76.49       87.73     11.43 o 
   5   0   8       10.27        3.45     18.02 o 
   6   0   8        2.44       36.92     24.93 o 
   7   0   8        1.75       34.32     34.32 o 
  -9   1   8        2.41       35.32     38.82 o 
  -8   1   8       24.28        3.88     38.51 o 
  -7   1   8      383.37      389.47     42.55 o 
  -6   1   8      134.62       96.30     42.84 o 
  -5   1   8      310.87      307.54     46.05 o 
  -4   1   8       12.42        2.62     42.53 o 
  -3   1   8       24.67       50.78     40.29 o 
  -2   1   8      130.99      105.26     28.51 o 
  -1   1   8      568.21      516.08     23.95 o 
   0   1   8      768.90      584.25     29.72 o 
   1   1   8      161.28      122.54     11.33 o 
   2   1   8      282.99      309.40     11.93 o 
   3   1   8       15.08        7.06     12.79 o 
   4   1   8        1.75       11.84     16.51 o 
   5   1   8        1.00       15.84     24.18 o 
   6   1   8       19.12       43.37     29.60 o 
   7   1   8        0.70       15.68     30.75 o 
  -8   2   8       20.40       11.29     34.78 o 
  -7   2   8       84.81       70.19     40.12 o 
  -6   2   8        0.25       72.97     42.77 o 
  -5   2   8      138.36      167.82     47.29 o 
  -4   2   8        0.15       67.58     46.16 o 
  -3   2   8      145.93      203.29     47.37 o 
  -2   2   8      128.41      149.67     31.10 o 
  -1   2   8       44.45       46.64     21.57 o 
   0   2   8      270.40      214.20     46.56 o 
   1   2   8      129.10       66.50     13.08 o 
   2   2   8       20.60       28.77     13.98 o 
   3   2   8       18.10       25.46     16.38 o 
   4   2   8        3.10        1.69     21.41 o 
   5   2   8        2.97       18.32     25.08 o 
   6   2   8        0.13       22.69     27.18 o 
  -8   3   8        7.40       26.03     36.24 o 
  -7   3   8      199.95      154.28     44.55 o 
  -6   3   8      163.21      199.02     49.87 o 
  -5   3   8      197.05      187.77     52.45 o 
  -4   3   8        7.93       13.57     49.50 o 
  -3   3   8       41.03       46.25     46.76 o 
  -2   3   8       53.45       43.27     40.37 o 
  -1   3   8      405.01      535.56     30.41 o 
   0   3   8      189.91      181.70     63.00 o 
   1   3   8       22.92       13.21     16.10 o 
   2   3   8       12.36       35.55     16.80 o 
   3   3   8        3.26       11.14     20.24 o 
   4   3   8        4.42       54.02     23.06 o 
   5   3   8        0.61       15.69     24.61 o 
   6   3   8       18.70       19.52     25.86 o 
  -8   4   8        0.88       30.18     40.92 o 
  -7   4   8       31.13       13.16     47.80 o 
  -6   4   8       11.79       98.68     52.56 o 
  -5   4   8       59.90       48.71     57.10 o 
  -4   4   8      149.14       74.66     58.08 o 
  -3   4   8      568.54      725.48     50.08 o 
  -2   4   8      463.63      493.38     52.00 o 
  -1   4   8      207.22      194.65     32.70 o 
   0   4   8      199.86      275.86     69.98 o 
   1   4   8       51.28       41.55     20.11 o 
   2   4   8      300.28      323.58     25.11 o 
   3   4   8      158.27      176.23     25.33 o 
   4   4   8       95.64      110.42     26.60 o 
   5   4   8       16.61       46.29     23.17 o 
   6   4   8        2.49       20.06     23.22 o 
  -7   5   8      128.76      218.01     52.79 o 
  -6   5   8      375.67      243.14     65.20 o 
  -5   5   8      166.56      110.12     61.31 o 
  -4   5   8       54.97      123.34     57.07 o 
  -3   5   8        7.58       23.44     53.40 o 
  -2   5   8      383.56      449.33     54.99 o 
  -1   5   8      203.83      247.90     44.33 o 
   0   5   8      272.20      396.58     93.44 o 
   1   5   8      115.86      124.69     24.08 o 
   2   5   8        1.58       22.79     22.79 o 
   3   5   8        1.95        6.86     23.31 o 
   4   5   8        0.29       24.24     24.24 o 
   5   5   8       33.82       43.09     23.50 o 
  -7   6   8       10.65      111.84     59.37 o 
  -6   6   8        2.49       39.84     65.08 o 
  -5   6   8       29.89        0.00     63.39 o 
  -4   6   8        5.22       15.11     59.95 o 
  -3   6   8        8.96        3.14     54.91 o 
  -2   6   8      123.93      180.69     51.61 o 
  -1   6   8       18.85       41.49     43.49 o 
   0   6   8        6.70       17.18     20.87 o 
   1   6   8       17.35       42.86     23.90 o 
   2   6   8        1.65        1.74     23.80 o 
   3   6   8       35.69       54.48     24.07 o 
   4   6   8       15.92        4.91     22.34 o 
   5   6   8        0.76       35.00     22.07 o 
  -6   7   8       39.69      105.30     70.44 o 
  -5   7   8       24.61       39.46     66.95 o 
  -4   7   8        0.17       79.81     62.02 o 
  -3   7   8        0.74       22.23     58.44 o 
  -2   7   8       37.81       27.01     53.39 o 
  -1   7   8       25.22       31.99     47.22 o 
   0   7   8        6.68       58.73     22.81 o 
   1   7   8       60.30       59.55     26.25 o 
   2   7   8        2.66        4.97     22.95 o 
   3   7   8       38.81       11.59     22.93 o 
   4   7   8        0.97        3.53     21.68 o 
  -4   8   8      126.27       88.49     72.14 o 
  -3   8   8      108.50       35.36     60.36 o 
  -2   8   8      127.95      193.04     57.45 o 
  -1   8   8       26.20       51.63     48.86 o 
   0   8   8        4.60       22.85     26.99 o 
   1   8   8       17.01       28.81     25.15 o 
   2   8   8        5.31       39.47     22.87 o 
  -8   1   9      150.03      104.04     43.43 o 
  -7   1   9       66.19      105.08     45.12 o 
  -6   1   9       39.49       89.22     47.66 o 
  -5   1   9       55.21       84.41     50.89 o 
  -4   1   9      138.43      116.24     53.87 o 
  -3   1   9      115.26      119.73     43.82 o 
  -2   1   9      521.81      528.78     33.49 o 
  -1   1   9      212.04      215.77     22.43 o 
   0   1   9       54.46       28.47     30.78 o 
   1   1   9        6.38        0.22      9.01 o 
   2   1   9       51.22       25.28      8.02 o 
   3   1   9        0.86        4.41      7.68 o 
   4   1   9        2.26       12.14      9.68 o 
   5   1   9       57.84       76.28     13.98 o 
   6   1   9        1.62        6.22     17.09 o 
  -8   2   9       18.33       28.10     40.49 o 
  -7   2   9        1.40       64.41     43.48 o 
  -6   2   9      113.98      176.71     51.48 o 
  -5   2   9      281.16      314.85     60.41 o 
  -4   2   9      513.53      620.03     65.61 o 
  -3   2   9      231.54      302.60     57.03 o 
  -2   2   9       75.63       77.03     33.64 o 
  -1   2   9      115.44      128.45     23.99 o 
   0   2   9       84.65       90.63     13.39 o 
   1   2   9      664.01      688.24     16.17 o 
   2   2   9      229.41      181.40     13.18 o 
   3   2   9       70.95       60.37     12.60 o 
   4   2   9        4.38       11.26     14.03 o 
   5   2   9        1.31        1.96     15.33 o 
  -7   3   9       75.34      129.85     47.79 o 
  -6   3   9       31.70       22.39     55.20 o 
  -5   3   9        0.21       49.49     58.53 o 
  -4   3   9      117.05      248.50     60.80 o 
  -3   3   9      449.11      475.75     65.30 o 
  -2   3   9      259.46      311.26     43.70 o 
  -1   3   9      360.98      371.57     31.53 o 
   0   3   9        7.56        7.21     13.61 o 
   1   3   9        2.09       11.77     13.43 o 
   2   3   9        2.40       13.77     13.77 o 
   3   3   9       62.89       82.96     16.09 o 
   4   3   9       27.63       59.59     16.32 o 
   5   3   9        2.43       18.57     17.51 o 
  -7   4   9        3.90       17.39     52.28 o 
  -6   4   9        7.80        3.49     60.16 o 
  -5   4   9        0.34       19.66     61.78 o 
  -4   4   9       24.34       21.00     64.68 o 
  -3   4   9       51.59       52.94     59.59 o 
  -2   4   9        2.10       43.49     52.03 o 
  -1   4   9       17.92       29.46     31.36 o 
   0   4   9       89.10       65.07     15.41 o 
   1   4   9       21.37       21.48     17.05 o 
   2   4   9        2.26       13.96     17.17 o 
   3   4   9       14.71       31.93     16.79 o 
   4   4   9        2.15       29.68     17.48 o 
   5   4   9        0.08       19.98     16.86 o 
  -6   5   9        0.10        3.83     63.13 o 
  -5   5   9       11.01       39.20     67.15 o 
  -4   5   9       29.13        1.24     64.97 o 
  -3   5   9       74.68       99.92     63.42 o 
  -2   5   9      156.06       21.35     54.75 o 
  -1   5   9       26.52        1.41     36.50 o 
   0   5   9       20.63       30.66     16.89 o 
   1   5   9        0.04       19.87     19.87 o 
   2   5   9       10.56       22.63     18.04 o 
   3   5   9        6.61       11.68     18.16 o 
   4   5   9        1.35        1.26     18.45 o 
  -5   6   9      125.90      282.27     71.58 o 
  -4   6   9      169.92      224.89     71.23 o 
  -3   6   9       52.76       87.97     63.78 o 
  -2   6   9       12.03       56.23     56.23 o 
  -1   6   9        3.48       47.94     44.07 o 
   0   6   9      147.05      158.52     30.85 o 
   1   6   9       47.10       42.43     21.85 o 
   2   6   9       89.74      124.18     20.63 o 
   3   6   9       16.76       45.81     18.73 o 
  -4   7   9       16.07       13.57     71.49 o 
  -3   7   9      155.38       48.33     63.01 o 
  -2   7   9       93.14       91.93     58.45 o 
  -1   7   9       98.16      118.56     50.61 o 
   0   7   9       46.93       60.64     20.92 o 
   1   7   9        0.98        3.50     21.00 o 
   2   7   9        5.78       22.92     19.68 o 
  -1   8   9        6.71       30.37     50.63 o 
  -7   0  10       82.08       41.05     55.18 o 
  -6   0  10      212.75      208.01     58.09 o 
  -5   0  10      173.95       70.56     59.22 o 
  -4   0  10       65.42       67.86     48.77 o 
  -3   0  10        1.36        3.59     33.82 o 
  -2   0  10      452.44      464.99     27.84 o 
  -1   0  10       44.40       36.60     16.05 o 
   0   0  10      715.39      792.47     36.74 o 
   1   0  10      172.02      207.41      6.09 o 
   2   0  10        2.99        2.97      2.64 o 
   3   0  10        2.15        0.30      1.55 o 
   4   0  10       29.34        7.09      1.42 o 
   5   0  10        6.49        2.25      2.03 o 
  -7   1  10        8.80       38.82     49.86 o 
  -6   1  10       66.97      109.57     54.45 o 
  -5   1  10      226.45      229.71     61.77 o 
  -4   1  10      215.21      195.28     63.98 o 
  -3   1  10      216.85      207.91     44.38 o 
  -2   1  10       82.87      113.54     29.69 o 
  -1   1  10        3.41        9.30     19.52 o 
   0   1  10       14.28        5.45      8.67 o 
   1   1  10        5.24       10.17      7.32 o 
   2   1  10       27.34       14.12      5.27 o 
   3   1  10        5.18        6.00      4.46 o 
   4   1  10       15.25        5.12      4.65 o 
  -7   2  10       11.45      100.64     49.21 o 
  -6   2  10        2.01       12.63     56.62 o 
  -5   2  10       36.71       76.02     61.74 o 
  -4   2  10       26.03       89.07     64.69 o 
  -3   2  10        3.85       70.27     50.15 o 
  -2   2  10        7.86       20.42     33.40 o 
  -1   2  10       78.03       65.19     23.01 o 
   0   2  10        4.42       14.17     21.92 o 
   1   2  10        2.71        8.45      9.16 o 
   2   2  10        1.27        1.16      7.54 o 
   3   2  10        3.80        5.87      7.18 o 
   4   2  10        0.50        7.30      7.77 o 
  -6   3  10       43.04      123.38     59.21 o 
  -5   3  10       59.83       85.45     66.38 o 
  -4   3  10       41.49       11.11     71.39 o 
  -3   3  10      222.46      362.36     71.62 o 
  -2   3  10        7.73        3.84     38.63 o 
  -1   3  10        0.09       10.99     26.71 o 
   0   3  10       29.74       30.17     11.92 o 
   1   3  10       58.70       55.79     12.03 o 
   2   3  10       22.62       32.99      9.91 o 
   3   3  10        8.08        4.43      9.91 o 
   4   3  10       26.27       11.29     10.65 o 
  -6   4  10       15.03       50.09     65.66 o 
  -5   4  10       53.53      119.13     71.48 o 
  -4   4  10        5.07      106.46     73.80 o 
  -3   4  10       14.52       66.02     73.11 o 
  -2   4  10       52.62       35.90     46.77 o 
  -1   4  10      254.25      259.97     33.69 o 
   0   4  10      166.45      131.91     15.15 o 
   1   4  10       63.07       56.87     14.30 o 
   2   4  10       25.34       15.17     12.66 o 
   3   4  10        0.33        8.25     11.95 o 
  -5   5  10       75.51       81.21     76.24 o 
  -4   5  10      234.30      381.36     76.32 o 
  -3   5  10       79.86       27.66     70.44 o 
  -2   5  10       77.09      184.99     61.31 o 
  -1   5  10        0.48       11.01     33.03 o 
   0   5  10       33.61       19.46     21.47 o 
   1   5  10       24.06       31.59     15.80 o 
   2   5  10       48.67       77.10     15.00 o 
   3   5  10       31.55        9.33     13.34 o 
  -4   6  10        6.29       87.85     75.60 o 
  -3   6  10        0.38       68.18     73.03 o 
  -2   6  10       14.40      105.57     61.53 o 
  -1   6  10        3.22       16.95     35.66 o 
   0   6  10       15.23       16.74     16.70 o 
   1   6  10        8.18       17.12     16.97 o 
  -6   1  11       65.32       65.57     63.40 o 
  -5   1  11       39.59       39.89     66.53 o 
  -4   1  11       86.95      178.36     56.77 o 
  -3   1  11        1.68       36.30     38.14 o 
  -2   1  11        3.42       26.33     26.33 o 
  -1   1  11      134.26       75.21     18.65 o 
   0   1  11       33.80       11.97      6.82 o 
   1   1  11        9.99        9.30      5.39 o 
   2   1  11       13.28        8.38      2.80 o 
   3   1  11       15.09        1.82      1.71 o 
  -5   2  11       12.53       17.34     73.03 o 
  -4   2  11       54.02      113.07     77.02 o 
  -3   2  11      194.57      186.79     52.08 o 
  -2   2  11       99.11      135.89     33.05 o 
  -1   2  11      201.69      149.54     23.02 o 
   0   2  11       37.13       14.85      8.75 o 
   1   2  11        2.46        7.28      7.28 o 
   2   2  11        9.58        4.02      4.90 o 
   3   2  11       32.16        8.40      4.02 o 
  -5   3  11      110.23      261.65     78.61 o 
  -4   3  11       32.57      209.00     78.02 o 
  -3   3  11        0.77        9.53     60.08 o 
  -2   3  11       20.37       68.79     36.93 o 
  -1   3  11       68.64       73.73     25.92 o 
   0   3  11       30.54       25.99     12.78 o 
   1   3  11       80.18       44.15      9.55 o 
   2   3  11        5.37       11.23      6.97 o 
  -4   4  11        0.04       43.46     82.50 o 
  -3   4  11       11.47       40.97     77.65 o 
  -2   4  11       28.10       15.99     43.43 o 
  -1   4  11        2.40        4.34     27.20 o 
   0   4  11        5.68       11.77     11.77 o 
   1   4  11        0.24       11.29     11.29 o 
  -2   5  11        7.56       36.29     50.14 o 
  -1   5  11        1.79       28.28     29.84 o 
   0   5  11       10.08       38.15     12.86 o 
  -3   0  12       21.73       28.67     25.68 o 
  -2   0  12       69.00       17.54     17.96 o 
  -1   0  12        8.10        7.72     10.47 o 
   0   0  12       51.81       55.39      3.74 o 
  -3   1  12       22.51       17.03     34.97 o 
  -2   1  12       97.24      121.91     24.23 o 
  -1   1  12       14.44       29.17     14.64 o 
   0   1  12        4.53        7.19      5.06 o 
  -2   2  12        4.22        7.54     28.80 o 
  -1   2  12        2.73       11.07     18.33 o 
                                                 
